# Supplementary material for: Inter- and Intra-Subunit Butanol/Isoflurane Sites of Action in the Human Glycine Receptor
Source: Front Mol Neurosci. 2016 Jun 14;9:45. doi: 10.3389/fnmol.2016.00045 (PMC4906044; doi:10.3389/fnmol.2016.00045)
Supplement: Supplementary file 4 [file DataSheet1.XLSX]

## Sheet: README
McCracken, Gorini, McCracken, Mayfield, Harris, Trudell
Inter- and intra-subunit butanol/isoflurane sites of action in the human glycine receptor
Frontiers in Molecular Neuroscience, 2016
Supplementary information
Mass spectrometry & MASCOT data
README
Combined MS data
Combined MASCOT data
Protein ID Summary (1)
All Bands Summary (1)
Protein ID Summary (2)
All Bands Summary (2)

## Sheet: Combined MS data
Band #	Sample Type	Use of H2O2	Spot number	MALDI well number	Accession No.	Apparent MW (kDa)	Expected Protein MW (Da)	Protein PI	Peptide Count	Protein Score	Protein Score C. I. %	Matching Peptides
1	WT	no H2O2	B2	B1		115-120
2	WT	no H2O2	B3	B2		100-105
3	WT	no H2O2	B4	B3		100
4	WT	no H2O2	B5	B4	GLRA1	50-55	49308	9.07	3	7	60.369	dO, dCO, jO, mO
5	WT	with H2O2	F2	B5		115-120
6	WT	with H2O2	F3	B6		100-105
7	WT	with H2O2	F4	B7		100
8	WT	with H2O2	F5	B8	GLRA1	50-55	49308	9.07	3	7	59.446	dO, jO, mO
9	DM	no H2O2	D1	J1		130-140
10	DM	no H2O2	D2	J2	GLRA1	115-120	52589.7	8.97	3	7	59.446	g, hC, jO
11	DM	no H2O2	D3	J3	GLRA1	100-105	52589.7	8.97	3	7	59.071	g, hC, jO
12	DM	no H2O2	D4	J4		100
13	DM	no H2O2	D5	J5	GLRA1	50-55	52589.7	8.97	4	10	78.02	f, hC, jO, mO
14	DM	no H2O2	D6	J6	GLRA1	48-50	52589.7	8.97	4	10	77.611	b, hC, jO, l
15	DM	no H2O2	D7	J7	GLRA1	35	52589.7	8.97	3	7	59.633	f, g, jO
16	DM	no H2O2	D8	J8	GLRA1	30	52589.7	8.97	4	9	76.23	c, g, hC, jO
17	DM	with H2O2	H1	H15		130-140
18	DM	with H2O2	H2	H16	GLRA1	115-120	52589.7	8.97	3	7	57.043	e, g, hC
19	DM	with H2O2	H3	H17	GLRA1	100-105	52589.7	8.97	4	10	77.868	g, hC, jO, m
20	DM	with H2O2	H4	H18	GLRA1	100	52589.7	8.97	3	7	59.071	g, hC, jO
21	DM	with H2O2	H5	H19	GLRA1	50-55	52589.7	8.97	5	12	86.786	aO, f, hC, jO, mO
22	DM	with H2O2	H6	H20	GLRA1	48-50	52589.7	8.97	4	10	77.765	b, hC, jO, l
23	DM	with H2O2	H6*	H21	GLRA1	40	52589.7	8.97	4	9	76.824	gC, hC, jO, k
24	DM	with H2O2	H7	H22		35-37
25	DM	with H2O2	H8	H23	GLRA1	30-32	52589.7	8.97	5	12	88.753	c, g, hC, i, jO
26	DM	with H2O2	H9	H24	GLRA1	28-30	52589.7	8.97	5	13	89.259	c, g, hC, i, jO
Peptide legend
Peptide #	Start-End	Peptide Sequence	PTMs					Domain
aO	31-44	SAPKPMSPSDFLDK	Oxidation (M)[6]					Extracellular Loop
b	94-100	QQWNDPR						Extracellular Loop
c	133-144	GAHFHEITTDNK						Extracellular Loop
dO	151-171	NGNVLYSIRITLTLACPMDLK	Oxidation (M)[18]					Extracellular Loop
dCO	151-171	NGNVLYSIRITLTLACPMDLK	Carbamidomethyl (C)[16], Oxidation (M)[18]					Extracellular Loop
e	160-171	ITLTLACPMDLK						Extracellular Loop
f	225-234	YCTKHYNTGK						Extracellular Loop, Cys-Loop
fC	225-234	YCTKHYNTGK	Carbamidomethyl (C)[2]					Extracellular Loop, Cys-Loop
g	229-241	HYNTGKFTCIEAR						Extracellular Loop
gC	229-241	HYNTGKFTCIEAR	Carbamidomethyl (C)[9]					Extracellular Loop
hC	235-246	FTCIEARFHLER	Carbamidomethyl (C)[3]					Extracellular Loop, Cys-Loop
i	281-299	VGLGITTVLTMTTQSSGSR						TM2
jO	351-369	HHKSPMLNLFQEDEAGEGR	Oxidation (M)[6]					Cytoplasmic Loop
k	370-385	FNFSAYGMGPACLQAK						Cytoplasmic Loop
l	392-407	GANNSNTTNPPPAPSK						Cytoplasmic Loop
m	408-414	SPEEMRK						Cytoplasmic Loop
mO	408-414	SPEEMRK	Oxidation (M)[5]					Cytoplasmic Loop

## Sheet: Combined MASCOT data
Peptide Legend				Peptide #	Start-End	Peptide Sequence	PTMs	Domain
				aO	31-44	SAPKPMSPSDFLDK	Oxidation (M)[6]	Extracellular Loop
				b	94-100	QQWNDPR		Extracellular Loop
				c	133-144	GAHFHEITTDNK		Extracellular Loop
				dO	151-171	NGNVLYSIRITLTLACPMDLK	Oxidation (M)[18]	Extracellular Loop
				dCO	151-171	NGNVLYSIRITLTLACPMDLK	Carbamidomethyl (C)[16], Oxidation (M)[18]	Extracellular Loop
				e	160-171	ITLTLACPMDLK		Extracellular Loop
				f	225-234	YCTKHYNTGK		Extracellular Loop, Cys-Loop
				fC	225-234	YCTKHYNTGK	Carbamidomethyl (C)[2]	Extracellular Loop, Cys-Loop
				g	229-241	HYNTGKFTCIEAR		Extracellular Loop
				gC	229-241	HYNTGKFTCIEAR	Carbamidomethyl (C)[9]	Extracellular Loop
				hC	235-246	FTCIEARFHLER	Carbamidomethyl (C)[3]	Extracellular Loop, Cys-Loop
				i	281-299	VGLGITTVLTMTTQSSGSR		TM2
				jO	351-369	HHKSPMLNLFQEDEAGEGR	Oxidation (M)[6]	Cytoplasmic Loop
				k	370-385	FNFSAYGMGPACLQAK		Cytoplasmic Loop
				l	392-407	GANNSNTTNPPPAPSK		Cytoplasmic Loop
				m	408-414	SPEEMRK		Cytoplasmic Loop
				mO	408-414	SPEEMRK	Oxidation (M)[5]	Cytoplasmic Loop
MASCOT Peptide Data for each band
B5	band
Calc. Mass	Obsrv. Mass	± da	± ppm	Start Seq.	End Seq.	Sequence	Modification
892.419	892.365	-0.0548	-61	408	414	SPEEMRK	Oxidation (M)[5]
2211.02	2210.77	-0.2522	-114	351	369	HHKSPMLNLFQEDEAGEGR	Oxidation (M)[6]
2351.25	2350.85	-0.394	-168	151	171	NGNVLYSIRITLTLACPMDLK	Oxidation (M)[18]
2408.27	2407.86	-0.4046	-168	151	171	NGNVLYSIRITLTLACPMDLK	Carbamidomethyl (C)[16], Oxidation (M)[18]
F5	band
Calc. Mass	Obsrv. Mass	± da	± ppm	Start Seq.	End Seq.	Sequence	Modification
892.419	892.369	-0.0501	-56	408	414	SPEEMRK	Oxidation (M)[5]
2211.02	2210.78	-0.2398	-108	351	369	HHKSPMLNLFQEDEAGEGR	Oxidation (M)[6]
2351.25	2350.87	-0.376	-160	151	171	NGNVLYSIRITLTLACPMDLK	Oxidation (M)[18]
D2	band
Calc. Mass	Obsrv. Mass	± da	± ppm	Start Seq.	End Seq.	Sequence	Modification
1539.74	1539.7	-0.037	-24	229	241	HYNTGKFTCIEAR
1578.78	1578.59	-0.1944	-123	235	246	FTCIEARFHLER	Carbamidomethyl (C)[3]
1578.78	1578.59	-0.1944	-123	235	246	FTCIEARFHLER	Carbamidomethyl (C)[3]
2211.02	2210.84	-0.1809	-82	351	369	HHKSPMLNLFQEDEAGEGR	Oxidation (M)[6]
D3	band
Calc. Mass	Obsrv. Mass	± da	± ppm	Start Seq.	End Seq.	Sequence	Modification
1539.74	1539.69	-0.0424	-28	229	241	HYNTGKFTCIEAR
1578.78	1578.58	-0.2	-127	235	246	FTCIEARFHLER	Carbamidomethyl (C)[3]
2211.02	2210.83	-0.1914	-87	351	369	HHKSPMLNLFQEDEAGEGR	Oxidation (M)[6]
D5	band
Calc. Mass	Obsrv. Mass	± da	± ppm	Start Seq.	End Seq.	Sequence	Modification
892.419	892.372	-0.0473	-53	408	414	SPEEMRK	Oxidation (M)[5]
1214.56	1214.48	-0.0821	-68	225	234	YCTKHYNTGK
1578.78	1578.57	-0.2148	-136	235	246	FTCIEARFHLER	Carbamidomethyl (C)[3]
2211.02	2210.81	-0.2112	-96	351	369	HHKSPMLNLFQEDEAGEGR	Oxidation (M)[6]
D6	band
Calc. Mass	Obsrv. Mass	± da	± ppm	Start Seq.	End Seq.	Sequence	Modification
943.438	943.469	0.0306	32	94	100	QQWNDPR
1566.75	1566.52	-0.2339	-149	392	407	GANNSNTTNPPPAPSK
1578.78	1578.57	-0.2169	-137	235	246	FTCIEARFHLER	Carbamidomethyl (C)[3]
2211.02	2210.81	-0.2129	-96	351	369	HHKSPMLNLFQEDEAGEGR	Oxidation (M)[6]
D7	band
Calc. Mass	Obsrv. Mass	± da	± ppm	Start Seq.	End Seq.	Sequence	Modification
1271.58	1271.57	-0.0127	-10	225	234	YCTKHYNTGK	Carbamidomethyl (C)[2]
1539.74	1539.65	-0.0898	-58	229	241	HYNTGKFTCIEAR
2211.02	2210.81	-0.2144	-97	351	369	HHKSPMLNLFQEDEAGEGR	Oxidation (M)[6]
D8	band
Calc. Mass	Obsrv. Mass	± da	± ppm	Start Seq.	End Seq.	Sequence	Modification
1369.65	1369.63	-0.0224	-16	133	144	GAHFHEITTDNK
1539.74	1539.62	-0.1145	-74	229	241	HYNTGKFTCIEAR
1578.78	1578.56	-0.2271	-144	235	246	FTCIEARFHLER	Carbamidomethyl (C)[3]
2211.02	2210.81	-0.2178	-99	351	369	HHKSPMLNLFQEDEAGEGR	Oxidation (M)[6]
H2	band
Calc. Mass	Obsrv. Mass	± da	± ppm	Start Seq.	End Seq.	Sequence	Modification
1318.71	1318.53	-0.1781	-135	160	171	ITLTLACPMDLK
1539.74	1539.71	-0.0225	-15	229	241	HYNTGKFTCIEAR
1578.78	1578.61	-0.1784	-113	235	246	FTCIEARFHLER	Carbamidomethyl (C)[3]
H3	band
Calc. Mass	Obsrv. Mass	± da	± ppm	Start Seq.	End Seq.	Sequence	Modification
876.424	876.363	-0.061	-70	408	414	SPEEMRK
1539.74	1539.72	-0.0205	-13	229	241	HYNTGKFTCIEAR
1578.78	1578.61	-0.1778	-113	235	246	FTCIEARFHLER	Carbamidomethyl (C)[3]
2211.02	2210.86	-0.16	-72	351	369	HHKSPMLNLFQEDEAGEGR	Oxidation (M)[6]
H4	band
Calc. Mass	Obsrv. Mass	± da	± ppm	Start Seq.	End Seq.	Sequence	Modification
1539.74	1539.73	-0.0123	-8	229	241	HYNTGKFTCIEAR
1578.78	1578.62	-0.1674	-106	235	246	FTCIEARFHLER	Carbamidomethyl (C)[3]
2211.02	2210.88	-0.1482	-67	351	369	HHKSPMLNLFQEDEAGEGR	Oxidation (M)[6]
H5	band
Calc. Mass	Obsrv. Mass	± da	± ppm	Start Seq.	End Seq.	Sequence	Modification
892.419	892.403	-0.0168	-19	408	414	SPEEMRK	Oxidation (M)[5]
1214.56	1214.52	-0.0409	-34	225	234	YCTKHYNTGK
1535.74	1535.59	-0.156	-102	31	44	SAPKPMSPSDFLDK	Oxidation (M)[6]
1578.78	1578.62	-0.1612	-102	235	246	FTCIEARFHLER	Carbamidomethyl (C)[3]
2211.02	2210.89	-0.1368	-62	351	369	HHKSPMLNLFQEDEAGEGR	Oxidation (M)[6]
H6	band
Calc. Mass	Obsrv. Mass	± da	± ppm	Start Seq.	End Seq.	Sequence	Modification
943.438	943.507	0.0688	73	94	100	QQWNDPR
1566.75	1566.59	-0.1644	-105	392	407	GANNSNTTNPPPAPSK
1578.78	1578.63	-0.1574	-100	235	246	FTCIEARFHLER	Carbamidomethyl (C)[3]
2211.02	2210.9	-0.1248	-56	351	369	HHKSPMLNLFQEDEAGEGR	Oxidation (M)[6]
H6*	band
Calc. Mass	Obsrv. Mass	± da	± ppm	Start Seq.	End Seq.	Sequence	Modification
1578.78	1578.63	-0.1528	-97	235	246	FTCIEARFHLER	Carbamidomethyl (C)[3]
1596.76	1596.72	-0.0358	-22	229	241	HYNTGKFTCIEAR	Carbamidomethyl (C)[9]
1704.79	1704.57	-0.2182	-128	370	385	FNFSAYGMGPACLQAK
2211.02	2210.9	-0.1287	-58	351	369	HHKSPMLNLFQEDEAGEGR	Oxidation (M)[6]
H8	band
Calc. Mass	Obsrv. Mass	± da	± ppm	Start Seq.	End Seq.	Sequence	Modification
1369.65	1369.69	0.0406	30	133	144	GAHFHEITTDNK
1539.74	1539.7	-0.0402	-26	229	241	HYNTGKFTCIEAR
1578.78	1578.62	-0.1641	-104	235	246	FTCIEARFHLER	Carbamidomethyl (C)[3]
1909.01	1908.79	-0.214	-112	281	299	VGLGITTVLTMTTQSSGSR
2211.02	2210.9	-0.1226	-55	351	369	HHKSPMLNLFQEDEAGEGR	Oxidation (M)[6]
H9	band
Calc. Mass	Obsrv. Mass	± da	± ppm	Start Seq.	End Seq.	Sequence	Modification
1369.65	1369.69	0.0368	27	133	144	GAHFHEITTDNK
1539.74	1539.73	-0.0044	-3	229	241	HYNTGKFTCIEAR
1578.78	1578.63	-0.1584	-100	235	246	FTCIEARFHLER	Carbamidomethyl (C)[3]
1909.01	1908.79	-0.2199	-115	281	299	VGLGITTVLTMTTQSSGSR
2211.02	2210.9	-0.1285	-58	351	369	HHKSPMLNLFQEDEAGEGR	Oxidation (M)[6]

## Sheet: Protein ID Summary (1)
	Project Code: GOGI121022_Custom
	Spot number	MALDI well number	Match Quality	Top Ranked Protein Name (Species)	Accession No.	Apparent MW	Protein MW	Protein PI	Pep.Count	Protein Score	Protein Score C. I. %	Total Ion Score	Total Ion C. I. %
	B2	B1				115-120
	B3	B2				100-105
	B4	B3				100
	B5	B4			GLRA1	50-55	49308	9.07	3	7	60.369
	F2	B5				115-120
	F3	B6				100-105
	F4	B7				100
	F5	B8			GLRA1	50-55	49308	9.07	3	7	59.446
	Control
	1 fmol	B10		beta-D-galactosidase [Escherichia coli IAI39]	gi|218698747		116583	5.15	20	234	100	135.85	100
	2 fmol	B11		beta-galactosidase [Escherichia coli 53638]	gi|188496259		119245	5.27	22	343	100	240.3	100
	5 fmol	B12		Chain A, "e. Coli (Lacz) Beta-Galactosidase (N460t) In Complex With D-Galctopyranosyl-1-One"	gi|226438192		116299	5.28	21	424	100	328.9	100
	10 fmol	B13		Chain A, "e. Coli (Lacz) Beta-Galactosidase (N460t) In Complex With D-Galctopyranosyl-1-One"	gi|226438192		116299	5.28	27	520	100	368.39	100
	high confidence
	low confidence
	no confidence

## Sheet: All Bands Summary (1)
2012_10
GOGI121022
Analysis Information
	Report Type				Protein-Peptide Summary by Spot						Analysis Type						Combined (MS+MS/MS)
	Sample Set Name				GOGI121022						Database						GOGI121022
	Analysis Name				Custom						Creation Date
	Reported By										Last Modified
		MS Acq. : Proc. Methods					(Unspecified) : (Unspecified)
		Interpretation Method					(Unspecified)
Gel Idx/Pos			28/B1			GEL BAND		B2		Instr./Gel Origin			BA2060/121024A								Process Status		Analysis Succeeded
Plate [#] Name			[1] 22761							Instrument Sample Name											Spectra		11
Rank		Protein Name							Accession No.		Protein MW		Protein		Pep.		Protein		Protein	Total Ion	Total Ion
													PI		Count		Score		Score	Score	C. I. %
																			C. I. %
												N o P r o t e i n F o u n d
Gel Idx/Pos			29/B2			GEL BAND		B3		Instr./Gel Origin			BA2060/121024A								Process Status		Analysis Succeeded
Plate [#] Name			[1] 22761							Instrument Sample Name											Spectra		11
Rank		Protein Name							Accession No.		Protein MW		Protein		Pep.		Protein		Protein	Total Ion	Total Ion
													PI		Count		Score		Score	Score	C. I. %
																			C. I. %
												N o P r o t e i n F o u n d
Gel Idx/Pos			30/B3			GEL BAND		B4		Instr./Gel Origin			BA2060/121024A								Process Status		Analysis Succeeded
Plate [#] Name			[1] 22761							Instrument Sample Name											Spectra		11
Rank		Protein Name							Accession No.		Protein MW		Protein		Pep.		Protein		Protein	Total Ion	Total Ion
													PI		Count		Score		Score	Score	C. I. %
																			C. I. %
												N o P r o t e i n F o u n d
Gel Idx/Pos			31/B4			GEL BAND		B5		Instr./Gel Origin			BA2060/121024A								Process Status		Analysis Succeeded
Plate [#] Name			[1] 22761							Instrument Sample Name											Spectra		11
Rank		Protein Name							Accession No.		Protein MW		Protein		Pep.		Protein		Protein	Total Ion	Total Ion
													PI		Count		Score		Score	Score	C. I. %
																			C. I. %
1									GLRA1		49308	9.07			3		7		60.369
		Peptide Information
			Calc. Mass		Obsrv. Mass	± da	± ppm	Start	End	Sequence						Ion		C. I. %	Modification					Rank	Result Type
								Seq.	Seq.							Score
		892.419		892.365		-0.0548	-61	380	386	SPEEMRK									Oxidation (M)[5]						Mascot
		2211.02		2210.77		-0.2522	-114	323	341	HHKSPMLNLFQEDEAGE									Oxidation (M)[6]						Mascot
										GR
		2351.25		2350.85		-0.394	-168	123	143	NGNVLYSIRITLTLACPMD									Oxidation (M)[18]						Mascot
										LK
		2408.27		2407.86		-0.4046	-168	123	143	NGNVLYSIRITLTLACPMD									Carbamidomethyl (C)[16], Oxidation (M)[18]						Mascot
										LK
Gel Idx/Pos			32/B5			GEL BAND		F2		Instr./Gel Origin			BA2060/121024A								Process Status		Analysis Succeeded
Plate [#] Name			[1] 22761							Instrument Sample Name											Spectra		11
Rank		Protein Name							Accession No.		Protein MW		Protein		Pep.		Protein		Protein	Total Ion	Total Ion
													PI		Count		Score		Score	Score	C. I. %
																			C. I. %
												N o P r o t e i n F o u n d
Gel Idx/Pos			33/B6			GEL BAND		F3		Instr./Gel Origin			BA2060/121024A								Process Status		Analysis Succeeded
Plate [#] Name			[1] 22761							Instrument Sample Name											Spectra		11
Rank		Protein Name							Accession No.		Protein MW		Protein		Pep.		Protein		Protein	Total Ion	Total Ion
													PI		Count		Score		Score	Score	C. I. %
																			C. I. %
												N o P r o t e i n F o u n d
Gel Idx/Pos			34/B7			GEL BAND		F4		Instr./Gel Origin			BA2060/121024A								Process Status		Analysis Succeeded
Plate [#] Name			[1] 22761							Instrument Sample Name											Spectra		11
Rank		Protein Name							Accession No.		Protein MW		Protein		Pep.		Protein		Protein	Total Ion	Total Ion
													PI		Count		Score		Score	Score	C. I. %
																			C. I. %
												N o P r o t e i n F o u n d
Gel Idx/Pos			35/B8			GEL BAND		F5		Instr./Gel Origin			BA2060/121024A								Process Status		Analysis Succeeded
Plate [#] Name			[1] 22761							Instrument Sample Name											Spectra		11
Rank		Protein Name							Accession No.		Protein MW		Protein		Pep.		Protein		Protein	Total Ion	Total Ion
													PI		Count		Score		Score	Score	C. I. %
																			C. I. %
1									GLRA1		49308	9.07			3		7		59.446
		Peptide Information
			Calc. Mass		Obsrv. Mass	± da	± ppm	Start	End	Sequence						Ion		C. I. %	Modification					Rank	Result Type
								Seq.	Seq.							Score
		892.419		892.369		-0.0501	-56	380	386	SPEEMRK									Oxidation (M)[5]						Mascot
		2211.02		2210.78		-0.2398	-108	323	341	HHKSPMLNLFQEDEAGE									Oxidation (M)[6]						Mascot
										GR
		2351.25		2350.87		-0.376	-160	123	143	NGNVLYSIRITLTLACPMD									Oxidation (M)[18]						Mascot
										LK

## Sheet: Protein ID Summary (2)
	Project Code: GOGI120928_Custom
	Spot number	MALDI well number	Match Quality	Top Ranked Protein Name (Species)	Accession No.	Apparent MW	Protein MW	Protein PI	Pep.Count	Protein Score	Protein Score C. I. %	Total Ion Score	Total Ion C. I. %
	h1	H15				130-140
	h2	H16			GLRA1	115-120	52589.7	8.97	3	7	57.043
	h3	H17			GLRA1	100-105	52589.7	8.97	4	10	77.868
	h4	H18			GLRA1	100	52589.7	8.97	3	7	59.071
	h5	H19			GLRA1	50-55	52589.7	8.97	5	12	86.786
	h6	H20			GLRA1	48-50	52589.7	8.97	4	10	77.765
	h6*	H21			GLRA1	40	52589.7	8.97	4	9	76.824
	h7	H22				35-37
	h8	H23			GLRA1	30-32	52589.7	8.97	5	12	88.753
	h9	H24			GLRA1	28-30	52589.7	8.97	5	13	89.259
	d1	J1				130-140
	d2	J2			GLRA1	115-120	52589.7	8.97	3	7	59.446
	d3	J3			GLRA1	100-105	52589.7	8.97	3	7	59.071
	d4	J4				100
	d5	J5			GLRA1	50-55	52589.7	8.97	4	10	78.02
	d6	J6			GLRA1	48-50	52589.7	8.97	4	10	77.611
	d7	J7			GLRA1	35	52589.7	8.97	3	7	59.633
	d8	J8			GLRA1	30	52589.7	8.97	4	9	76.23
	high confidence
	low confidence
	no confidence

## Sheet: All Bands Summary (2)
2012_09
GOGI120928
Analysis Information
	Report Type				Protein-Peptide Summary by Spot						Analysis Type						Combined (MS+MS/MS)
	Sample Set Name				GOGI120928						Database						GOGI120928
	Analysis Name				GOGI						Creation Date
	Reported By										Last Modified
		MS Acq. : Proc. Methods					(Unspecified) : (Unspecified)
		Interpretation Method					(Unspecified)
Gel Idx/Pos			188/H15			GEL BAND		H1		Instr./Gel Origin			BA2060/121001A								Process Status		Analysis Succeeded
Plate [#] Name			[1] 22987							Instrument Sample Name											Spectra		11
Rank		Protein Name							Accession No.		Protein MW		Protein		Pep.		Protein		Protein	Total Ion	Total Ion
													PI		Count		Score		Score	Score	C. I. %
																			C. I. %
												N o P r o t e i n F o u n d
Gel Idx/Pos			189/H16			GEL BAND		H2		Instr./Gel Origin			BA2060/121001A								Process Status		Analysis Succeeded
Plate [#] Name			[1] 22987							Instrument Sample Name											Spectra		11
Rank		Protein Name							Accession No.		Protein MW		Protein		Pep.		Protein		Protein	Total Ion	Total Ion
													PI		Count		Score		Score	Score	C. I. %
																			C. I. %
1									GLRA1		52589.7	8.97			3		7		57.043
		Peptide Information
			Calc. Mass		Obsrv. Mass	± da	± ppm	Start	End	Sequence						Ion		C. I. %	Modification					Rank	Result Type
								Seq.	Seq.							Score
		1318.71		1318.53		-0.1781	-135	160	171	ITLTLACPMDLK															Mascot
		1539.74		1539.71		-0.0225	-15	229	241	HYNTGKFTCIEAR															Mascot
		1578.78		1578.61		-0.1784	-113	235	246	FTCIEARFHLER									Carbamidomethyl (C)[3]						Mascot
Gel Idx/Pos			190/H17			GEL BAND		H3		Instr./Gel Origin			BA2060/121001A								Process Status		Analysis Succeeded
Plate [#] Name			[1] 22987							Instrument Sample Name											Spectra		11
Rank		Protein Name							Accession No.		Protein MW		Protein		Pep.		Protein		Protein	Total Ion	Total Ion
													PI		Count		Score		Score	Score	C. I. %
																			C. I. %
1									GLRA1		52589.7	8.97			4		10		77.868
		Peptide Information
			Calc. Mass		Obsrv. Mass	± da	± ppm	Start	End	Sequence						Ion		C. I. %	Modification					Rank	Result Type
								Seq.	Seq.							Score
		876.424		876.363		-0.061	-70	408	414	SPEEMRK															Mascot
		1539.74		1539.72		-0.0205	-13	229	241	HYNTGKFTCIEAR															Mascot
		1578.78		1578.61		-0.1778	-113	235	246	FTCIEARFHLER									Carbamidomethyl (C)[3]						Mascot
		2211.02		2210.86		-0.16	-72	351	369	HHKSPMLNLFQEDEAGE									Oxidation (M)[6]						Mascot
										GR
Gel Idx/Pos			191/H18			GEL BAND		H4		Instr./Gel Origin			BA2060/121001A								Process Status		Analysis Succeeded
Plate [#] Name			[1] 22987							Instrument Sample Name											Spectra		11
Rank		Protein Name							Accession No.		Protein MW		Protein		Pep.		Protein		Protein	Total Ion	Total Ion
													PI		Count		Score		Score	Score	C. I. %
																			C. I. %
1									GLRA1		52589.7	8.97			3		7		59.071
		Peptide Information
			Calc. Mass		Obsrv. Mass	± da	± ppm	Start	End	Sequence						Ion		C. I. %	Modification					Rank	Result Type
								Seq.	Seq.							Score
		1539.74		1539.73		-0.0123	-8	229	241	HYNTGKFTCIEAR															Mascot
		1578.78		1578.62		-0.1674	-106	235	246	FTCIEARFHLER									Carbamidomethyl (C)[3]						Mascot
		2211.02		2210.88		-0.1482	-67	351	369	HHKSPMLNLFQEDEAGE									Oxidation (M)[6]						Mascot
										GR
Gel Idx/Pos			192/H19			GEL BAND		H5		Instr./Gel Origin			BA2060/121001A								Process Status		Analysis Succeeded
Plate [#] Name			[1] 22987							Instrument Sample Name											Spectra		11
Rank		Protein Name							Accession No.		Protein MW		Protein		Pep.		Protein		Protein	Total Ion	Total Ion
													PI		Count		Score		Score	Score	C. I. %
																			C. I. %
1									GLRA1		52589.7	8.97			5		12		86.786
		Peptide Information
			Calc. Mass		Obsrv. Mass	± da	± ppm	Start	End	Sequence						Ion		C. I. %	Modification					Rank	Result Type
								Seq.	Seq.							Score
		892.419		892.403		-0.0168	-19	408	414	SPEEMRK									Oxidation (M)[5]						Mascot
		1214.56		1214.52		-0.0409	-34	225	234	YCTKHYNTGK															Mascot
		1535.74		1535.59		-0.156	-102	31	44	SAPKPMSPSDFLDK									Oxidation (M)[6]						Mascot
		1578.78		1578.62		-0.1612	-102	235	246	FTCIEARFHLER									Carbamidomethyl (C)[3]						Mascot
		2211.02		2210.89		-0.1368	-62	351	369	HHKSPMLNLFQEDEAGE									Oxidation (M)[6]						Mascot
										GR
Gel Idx/Pos			193/H20			GEL BAND		H6		Instr./Gel Origin			BA2060/121001A								Process Status		Analysis Succeeded
Plate [#] Name			[1] 22987							Instrument Sample Name											Spectra		11
Rank		Protein Name							Accession No.		Protein MW		Protein		Pep.		Protein		Protein	Total Ion	Total Ion
													PI		Count		Score		Score	Score	C. I. %
																			C. I. %
1									GLRA1		52589.7	8.97			4		10		77.765
		Peptide Information
			Calc. Mass		Obsrv. Mass	± da	± ppm	Start	End	Sequence						Ion		C. I. %	Modification					Rank	Result Type
								Seq.	Seq.							Score
		943.438		943.507		0.0688	73	94	100	QQWNDPR															Mascot
		1566.75		1566.59		-0.1644	-105	392	407	GANNSNTTNPPPAPSK															Mascot
		1578.78		1578.63		-0.1574	-100	235	246	FTCIEARFHLER									Carbamidomethyl (C)[3]						Mascot
		2211.02		2210.9		-0.1248	-56	351	369	HHKSPMLNLFQEDEAGE									Oxidation (M)[6]						Mascot
										GR
Gel Idx/Pos			194/H21			GEL BAND		H6*		Instr./Gel Origin			BA2060/121001A								Process Status		Analysis Succeeded
Plate [#] Name			[1] 22987							Instrument Sample Name											Spectra		11
Rank		Protein Name							Accession No.		Protein MW		Protein		Pep.		Protein		Protein	Total Ion	Total Ion
													PI		Count		Score		Score	Score	C. I. %
																			C. I. %
1									GLRA1		52589.7	8.97			4		9		76.824
		Peptide Information
			Calc. Mass		Obsrv. Mass	± da	± ppm	Start	End	Sequence						Ion		C. I. %	Modification					Rank	Result Type
								Seq.	Seq.							Score
		1578.78		1578.63		-0.1528	-97	235	246	FTCIEARFHLER									Carbamidomethyl (C)[3]						Mascot
		1596.76		1596.72		-0.0358	-22	229	241	HYNTGKFTCIEAR									Carbamidomethyl (C)[9]						Mascot
		1704.79		1704.57		-0.2182	-128	370	385	FNFSAYGMGPACLQAK															Mascot
		2211.02		2210.9		-0.1287	-58	351	369	HHKSPMLNLFQEDEAGE									Oxidation (M)[6]						Mascot
										GR
Gel Idx/Pos			195/H22			GEL BAND		H7		Instr./Gel Origin			BA2060/121001A								Process Status		Analysis Succeeded
Plate [#] Name			[1] 22987							Instrument Sample Name											Spectra		11
Rank		Protein Name							Accession No.		Protein MW		Protein		Pep.		Protein		Protein	Total Ion	Total Ion
													PI		Count		Score		Score	Score	C. I. %
																			C. I. %
												N o P r o t e i n F o u n d
Gel Idx/Pos			196/H23			GEL BAND		H8		Instr./Gel Origin			BA2060/121001A								Process Status		Analysis Succeeded
Plate [#] Name			[1] 22987							Instrument Sample Name											Spectra		11
Rank		Protein Name							Accession No.		Protein MW		Protein		Pep.		Protein		Protein	Total Ion	Total Ion
													PI		Count		Score		Score	Score	C. I. %
																			C. I. %
1									GLRA1		52589.7	8.97			5		12		88.753
		Peptide Information
			Calc. Mass		Obsrv. Mass	± da	± ppm	Start	End	Sequence						Ion		C. I. %	Modification					Rank	Result Type
								Seq.	Seq.							Score
		1369.65		1369.69		0.0406	30	133	144	GAHFHEITTDNK															Mascot
		1539.74		1539.7		-0.0402	-26	229	241	HYNTGKFTCIEAR															Mascot
		1578.78		1578.62		-0.1641	-104	235	246	FTCIEARFHLER									Carbamidomethyl (C)[3]						Mascot
		1909.01		1908.79		-0.214	-112	281	299	VGLGITTVLTMTTQSSGS															Mascot
										R
		2211.02		2210.9		-0.1226	-55	351	369	HHKSPMLNLFQEDEAGE									Oxidation (M)[6]						Mascot
										GR
Gel Idx/Pos			197/H24			GEL BAND		H9		Instr./Gel Origin			BA2060/121001A								Process Status		Analysis Succeeded
Plate [#] Name			[1] 22987							Instrument Sample Name											Spectra		11
Rank		Protein Name							Accession No.		Protein MW		Protein		Pep.		Protein		Protein	Total Ion	Total Ion
													PI		Count		Score		Score	Score	C. I. %
																			C. I. %
1									GLRA1		52589.7	8.97			5		13		89.259
		Peptide Information
			Calc. Mass		Obsrv. Mass	± da	± ppm	Start	End	Sequence						Ion		C. I. %	Modification					Rank	Result Type
								Seq.	Seq.							Score
		1369.65		1369.69		0.0368	27	133	144	GAHFHEITTDNK															Mascot
		1539.74		1539.73		-0.0044	-3	229	241	HYNTGKFTCIEAR															Mascot
		1578.78		1578.63		-0.1584	-100	235	246	FTCIEARFHLER									Carbamidomethyl (C)[3]						Mascot
		1909.01		1908.79		-0.2199	-115	281	299	VGLGITTVLTMTTQSSGS															Mascot
										R
		2211.02		2210.9		-0.1285	-58	351	369	HHKSPMLNLFQEDEAGE									Oxidation (M)[6]						Mascot
										GR
Gel Idx/Pos			225/J1			GEL BAND		D1		Instr./Gel Origin			BA2060/121001A								Process Status		Analysis Succeeded
Plate [#] Name			[1] 22987							Instrument Sample Name											Spectra		11
Rank		Protein Name							Accession No.		Protein MW		Protein		Pep.		Protein		Protein	Total Ion	Total Ion
													PI		Count		Score		Score	Score	C. I. %
																			C. I. %
												N o P r o t e i n F o u n d
Gel Idx/Pos			226/J2			GEL BAND		D2		Instr./Gel Origin			BA2060/121001A								Process Status		Analysis Succeeded
Plate [#] Name			[1] 22987							Instrument Sample Name											Spectra		11
Rank		Protein Name							Accession No.		Protein MW		Protein		Pep.		Protein		Protein	Total Ion	Total Ion
													PI		Count		Score		Score	Score	C. I. %
																			C. I. %
1									GLRA1		52589.7	8.97			3		7		59.446
		Peptide Information
			Calc. Mass		Obsrv. Mass	± da	± ppm	Start	End	Sequence						Ion		C. I. %	Modification					Rank	Result Type
								Seq.	Seq.							Score
		1539.74		1539.7		-0.037	-24	229	241	HYNTGKFTCIEAR															Mascot
		1578.78		1578.59		-0.1944	-123	235	246	FTCIEARFHLER									Carbamidomethyl (C)[3]						Mascot
		1578.78		1578.59		-0.1944	-123	235	246	FTCIEARFHLER									Carbamidomethyl (C)[3]						Mascot
		2211.02		2210.84		-0.1809	-82	351	369	HHKSPMLNLFQEDEAGE									Oxidation (M)[6]						Mascot
										GR
Gel Idx/Pos			227/J3			GEL BAND		D3		Instr./Gel Origin			BA2060/121001A								Process Status		Analysis Succeeded
Plate [#] Name			[1] 22987							Instrument Sample Name											Spectra		11
Rank		Protein Name							Accession No.		Protein MW		Protein		Pep.		Protein		Protein	Total Ion	Total Ion
													PI		Count		Score		Score	Score	C. I. %
																			C. I. %
1									GLRA1		52589.7	8.97			3		7		59.071
		Peptide Information
			Calc. Mass		Obsrv. Mass	± da	± ppm	Start	End	Sequence						Ion		C. I. %	Modification					Rank	Result Type
								Seq.	Seq.							Score
		1539.74		1539.69		-0.0424	-28	229	241	HYNTGKFTCIEAR															Mascot
		1578.78		1578.58		-0.2	-127	235	246	FTCIEARFHLER									Carbamidomethyl (C)[3]						Mascot
		2211.02		2210.83		-0.1914	-87	351	369	HHKSPMLNLFQEDEAGE									Oxidation (M)[6]						Mascot
										GR
Gel Idx/Pos			228/J4			GEL BAND		D4		Instr./Gel Origin			BA2060/121001A								Process Status		Analysis Succeeded
Plate [#] Name			[1] 22987							Instrument Sample Name											Spectra		11
Rank		Protein Name							Accession No.		Protein MW		Protein		Pep.		Protein		Protein	Total Ion	Total Ion
													PI		Count		Score		Score	Score	C. I. %
																			C. I. %
												N o P r o t e i n F o u n d
Gel Idx/Pos			229/J5			GEL BAND		D5		Instr./Gel Origin			BA2060/121001A								Process Status		Analysis Succeeded
Plate [#] Name			[1] 22987							Instrument Sample Name											Spectra		11
Rank		Protein Name							Accession No.		Protein MW		Protein		Pep.		Protein		Protein	Total Ion	Total Ion
													PI		Count		Score		Score	Score	C. I. %
																			C. I. %
1									GLRA1		52589.7	8.97			4		10		78.02
		Peptide Information
			Calc. Mass		Obsrv. Mass	± da	± ppm	Start	End	Sequence						Ion		C. I. %	Modification					Rank	Result Type
								Seq.	Seq.							Score
		892.419		892.372		-0.0473	-53	408	414	SPEEMRK									Oxidation (M)[5]						Mascot
		1214.56		1214.48		-0.0821	-68	225	234	YCTKHYNTGK															Mascot
		1578.78		1578.57		-0.2148	-136	235	246	FTCIEARFHLER									Carbamidomethyl (C)[3]						Mascot
		2211.02		2210.81		-0.2112	-96	351	369	HHKSPMLNLFQEDEAGE									Oxidation (M)[6]						Mascot
										GR
Gel Idx/Pos			230/J6			GEL BAND		D6		Instr./Gel Origin			BA2060/121001A								Process Status		Analysis Succeeded
Plate [#] Name			[1] 22987							Instrument Sample Name											Spectra		11
Rank		Protein Name							Accession No.		Protein MW		Protein		Pep.		Protein		Protein	Total Ion	Total Ion
													PI		Count		Score		Score	Score	C. I. %
																			C. I. %
1									GLRA1		52589.7	8.97			4		10		77.611
		Peptide Information
			Calc. Mass		Obsrv. Mass	± da	± ppm	Start	End	Sequence						Ion		C. I. %	Modification					Rank	Result Type
								Seq.	Seq.							Score
		943.438		943.469		0.0306	32	94	100	QQWNDPR															Mascot
		1566.75		1566.52		-0.2339	-149	392	407	GANNSNTTNPPPAPSK															Mascot
		1578.78		1578.57		-0.2169	-137	235	246	FTCIEARFHLER									Carbamidomethyl (C)[3]						Mascot
		2211.02		2210.81		-0.2129	-96	351	369	HHKSPMLNLFQEDEAGE									Oxidation (M)[6]						Mascot
										GR
Gel Idx/Pos			231/J7			GEL BAND		D7		Instr./Gel Origin			BA2060/121001A								Process Status		Analysis Succeeded
Plate [#] Name			[1] 22987							Instrument Sample Name											Spectra		11
Rank		Protein Name							Accession No.		Protein MW		Protein		Pep.		Protein		Protein	Total Ion	Total Ion
													PI		Count		Score		Score	Score	C. I. %
																			C. I. %
1									GLRA1		52589.7	8.97			3		7		59.633
		Peptide Information
			Calc. Mass		Obsrv. Mass	± da	± ppm	Start	End	Sequence						Ion		C. I. %	Modification					Rank	Result Type
								Seq.	Seq.							Score
		1271.58		1271.57		-0.0127	-10	225	234	YCTKHYNTGK									Carbamidomethyl (C)[2]						Mascot
		1539.74		1539.65		-0.0898	-58	229	241	HYNTGKFTCIEAR															Mascot
		2211.02		2210.81		-0.2144	-97	351	369	HHKSPMLNLFQEDEAGE									Oxidation (M)[6]						Mascot
										GR
Gel Idx/Pos			232/J8			GEL BAND		D8		Instr./Gel Origin			BA2060/121001A								Process Status		Analysis Succeeded
Plate [#] Name			[1] 22987							Instrument Sample Name											Spectra		11
Rank		Protein Name							Accession No.		Protein MW		Protein		Pep.		Protein		Protein	Total Ion	Total Ion
													PI		Count		Score		Score	Score	C. I. %
																			C. I. %
1									GLRA1		52589.7	8.97			4		9		76.23
		Peptide Information
			Calc. Mass		Obsrv. Mass	± da	± ppm	Start	End	Sequence						Ion		C. I. %	Modification					Rank	Result Type
								Seq.	Seq.							Score
		1369.65		1369.63		-0.0224	-16	133	144	GAHFHEITTDNK															Mascot
		1539.74		1539.62		-0.1145	-74	229	241	HYNTGKFTCIEAR															Mascot
		1578.78		1578.56		-0.2271	-144	235	246	FTCIEARFHLER									Carbamidomethyl (C)[3]						Mascot
		2211.02		2210.81		-0.2178	-99	351	369	HHKSPMLNLFQEDEAGE									Oxidation (M)[6]						Mascot
										GR
